# Supplementary material for: Precise analysis of single small extracellular vesicles using flow cytometry
Source: Sci Rep. 2024 Mar 29;14:7465. doi: 10.1038/s41598-024-57974-3 (PMC10980769; doi:10.1038/s41598-024-57974-3)
Supplement: Supplementary file 1 — Supplementary Information 1. [file 41598_2024_57974_MOESM1_ESM.xlsx]

## Sheet: Sheet1
Framework Criteria	What to report	Please complete each criterion
1.1 Preanalytical variables conforming to MISEV guidelines.	Preanalytical variables relating to EV sample including source, collection, isolation, storage, and any others relevant and available in the performed study.	Small EVs (sEVs) were isolated from cultured supernatant of Human embryonic kidney cell line 293T (Riken BRC), human head and neck squamous cell carcinoma cell lines, OSC-19 cells (#0198, Japanese Cancer Research Resources Bank [JCRB]), OSC-20 cells (#0197, JCRB), and HOC313 cells (kindly gifted by Dr. M. Nagayama), 293T CD9, CD63, CD81, ALIX, HGS, and TSG101 knockout (KO) cells (established in t…
1.2 Experimental design according to MIFlowCyt guidelines.	EV-FC manuscripts should provide a brief description of the experimental aim, keywords, and variables for the performed FC experiment(s) using MIFlowCyt checklist criteria: 1.1, 1.2, and 1.3, respectively. Template found at www.evflowcytometry.org.	1.1 Aim: Methods that enable specific and sensitive quantification of sEVs using flow cytometry are still under development. Here, we compare four preparation methods for flow cytometry, including ultracentrifugation, density gradient centrifugation, SEC, and the TIM4-affinity method by analyzing the specificity for antibody staining of sEVs. 1.2 Keywords: Extracellular vesicle, Flow cytometry, s…
2.1 Sample staining details	State any steps relating to the staining of samples. Along with the method used for staining, provide relevant reagent descriptions as listed in MIFlowCyt guidelines (Section 2.4 Fluorescence Reagent(s) Descriptions).	sEVs were stained with fluorescence-conjugated antibodies in 20 µL immobilizing buffer at room temperature for 2 h. CD9, CD63, CD81 and PD-L1 were stained with sEVs were stained with FITC- or PE-conjugated antibodies, including anti-human CD9 (HI9a, BioLegend), anti-human CD63 (H5C6, BioLegend), anti-human CD81 (5A6, BioLegend), and anti-human CD274 (29E.2A3, BioLegend).
2.2 Sample washing details	State any steps relating to the washing of samples.	Ultracentrifugation: The stained sEVs were washed in 7 mL PBS by ultracentrifugation at 100 000 × g for 2 h using the CS100FNX with the S50ST swing rotor. After discarding the supernatant, the pellet was suspended in 100 µL PBS with 1% EV-Save. Density gradient centrifugation: Gradient density fractions were prepared in a tube for ultracentrifugation with 1 mL of 0, 10, 20, 30, 40, and 50% iodixa…
2.3 Sample dilution details	All methods and steps relating to sample dilution.	sEVs were diluted with PBS(–) at a concentration of 1.0 × 108–9 sEVs/mL.
3.1 Buffer alone controls.	State whether a buffer-only control was analyzed at the same settings and during the same experiment as the samples of interest. If utilized it is recommended that all samples be recorded for a consistent set period of time e.g. 5 minutes, rather than stopping analysis at a set recorded event count e.g. 100,000 events. This allows comparisons of total particle counts between controls and samples.	PBS(–) was measured as a buffer-only control at the same settings for a consistent set period of time.
3.2 Buffer with reagent controls.	State whether a buffer with reagent control was analyzed at the same settings, same concentrations, and during the same experiment as the samples of interest. If used state what the results were.	Medium containg no sEV was stained in the same manner and was analyzed at the same settings.
3.3 Unstained controls.	State whether unstained control samples were analyzed at the same settings and during the same experiment as stained samples. If used, state what the results were, preferably in standard units.	Unstained controls were prepared in the same manner but treated without antibodies.
3.4 Isotype controls.	The use of isotype controls is applicable to immunofluorescence labelling only. State whether isotype controls were analyzed at the same settings and during the same experiment as stained samples. If utilized, state which antibody they are matched to, the concentration used, and what the results were (Section 4.2, 4.3, 4.4). Due to conjugation differences between manufacturers if should be stated…	N/A
3.5 Single-stained controls.	State whether single-stained controls were included. If used state whether the single-stained controls were recorded using the same settings, dilutions, and during the same experiment as stained samples and state what the results were, preferably in standard units (Section 4.2, 4.3, 4.4).	Single-stained controls were recorded using the same settings and condition.
3.6 Procedural controls.	State whether procedural controls were included. If used, state the procedure and if the procedural controls were acquired at the same settings and during the same experiment as stained samples.	Positive Procedural control, wild type sEVs, and Procedural controls state the procedure and if the procedural controls were acquired at the same settings and during the same expeedral du the the wedurr epd, ludedateal wplhcprolondecald at
3.7 Serial dilutions.	State whether serial dilutions were performed on samples and note the dilution range and manner of testing. The fluorescence and/or scatter signal intensity would ideally be reported in standard units (see Section 4.3, 4.4) but arbitrary units can also be used. This data is best reported by plotting the recorded number events/concentration over a set period of time at different sample dilution. T…	N/A All samples were recorded at the recommended event rate, 50-200 eps.
3.8. Detergent treated EV-samples	State whether samples were detergent treated to assess lability. If utilized, state what detergent was used, the end concentration of the detergent, and what the results were of the lysis.	N/A
4.1 Trigger Channel(s) and Threshold(s).	The trigger channel(s) and threshold(s) used for event detection. Preferably, the fluorescence calibration (Section 4.3) and/or scatter calibration (Section 4.4) should be used in order to report the trigger channel(s) and threshold(s) in standardized units.	The threshold of SS-H was set using PBS(-), blank sample.
4.2 Flow Rate / Volumetric quantification.	State if the flow rate was quantified/validated and if so, report the result and how they were obtained.	Sample flow rates were automatically validated using silica nanoparticle cocktail (68-155 nm, Cat. # S16M-Exo, NanoFCM) and polystyrene 250 nm beads (QC Beads, Cat. # S08210, NanoFCM). The sample flow rates were usually 10-50 nL/min.
4.3 Fluorescence Calibration.	State whether fluorescence calibration was implemented, and if so, report the materials and methods used, catalogue numbers, lot numbers, and supplied reference units for the standards. Fluorescence parameters may be reported in standardized units of MESF, ERF, or ABC beads. The type of regression used, and the resulting scatter plot of arbitrary data vs standard data for the reference particles …	N/A
4.4 Light Scatter Calibration.	State whether and how light scatter calibration was implemented. Light scatter parameters may be reported in standardized units of nm2, along with information required to reproduce the model.	N/A
5.1 EV diameter/surface area/volume approximation.	State whether and how EV diameter, surface area, and/or volume has been calculated using FC measurements.	The silica nanoparticle cocktail (68-155 nm, Cat. # S16M-Exo, NanoFCM) and polystyrene 250 nm beads (QC Beads, Cat. # S08210, NanoFCM) were used as the size and particle concentration references, respectively.
5.2 EV refractive index approximation.	State whether the EV refractive index has been approximated and how this was done.	N/A
5.3 EV epitope number approximation.	State whether EV epitope number has been approximated, and if so, how it was approximated.	N/A
6.1 Completion of MIFlowCyt checklist.	Complete MIFlowCyt checklist criteria 1 to 4 using the MIFlowCyt guidelines. Template found at www.evflowcytometry.org.	The MIFlowCyt checklist v1.0.0 has been completed and attached in the Supplementary Information.
6.2 Calibrated channel detection range	If fluorescence or scatter calibration has been carried out, authors should state whether the upper and lower limits of a calibrated detection channel were calculated in standardized units. This can be done by converting the arbitrary unit scale to a calibrated scaled, as discussed in Section 4.3 and 4.4, and providing the highest unit on this scale and the lowest detectable unit above the unstai…	N/A
6.3 EV number/concentration.	State whether EV number/concentration has been reported. If calculated, it is preferable to report EV number/concentration in a standardized manner, stating the number/concentration between a set detection range.	EV concentration was calculated based on a recorded data of a particle concentration reference, the polystyrene 250 nm beads (QC Beads, Cat. # S08210, NanoFCM), by nanoFCM software.
6.4 EV brightness.	When applicable, state the method by which the brightness of EVs is reported in standardized units of scatter and/or fluorescence.	N/A
7.1. Sharing of data to a public repository.	Provide a link to the experimental data in a public data repository.	FCS files have been uploaded FlowRepository.
